# Supplementary material for: Forest Density and Invasive Carnivores Are Related to Trichinella Infection in Wild Boars in Poland
Source: Pathogens. 2025 Sep 9;14(9):906. doi: 10.3390/pathogens14090906 (PMC12472544; doi:10.3390/pathogens14090906)
Supplement: Supplementary file 1 [file pathogens-14-00906-s001.zip]

Archive with 1 entries (1 files):
- pathogens-3793967-supplementary.pdf
